# Supplementary material for: Environmental DNA reveals tropical shark diversity in contrasting levels of anthropogenic impact
Source: Sci Rep. 2017 Dec 4;7:16886. doi: 10.1038/s41598-017-17150-2 (PMC5715122; doi:10.1038/s41598-017-17150-2)
Supplement: Supplementary file 1 — Dataset 1 [file 41598_2017_17150_MOESM1_ESM.xlsx]

## Sheet: Manuscript_Info
Manuscript title:	Environmental DNA reveals tropical shark diversity in contrasting levels of anthropogenic impact
Authors:	Judith Bakker1, Owen S. Wangensteen1, Demian D. Chapman2, Germain Boussarie3,4, Dayne Buddo5, Tristan L. Guttridge6, Heidi Hertler7, David Mouillot3, Laurent Vigliola4 & Stefano Mariani1*
Affiliations:	1 Ecosystems & Environment Research Centre, School of Environment & Life Sciences, University of Salford, M5 4WT, UK.
	2 Department of Biological Sciences, Florida International University, 11200 S.W. 8th Street, Miami, Florida
	33199, USA.
	3 MARBEC, UMR IRD-CNRS-UM-IFREMER 9190, Université Montpellier, Languedoc-Roussillon,
	34095 Montpellier Cedex, France.
	4 IRD (Institut de Recherche pour le Développement), Laboratoire d’Excellence Labex Corail, UMR IRD-UR-CNRS ENTROPIE, Centre IRD de Noumea, BP A5, 98800 Noumea Cedex, New Caledonia, France
	5 University of the West Indies, Discovery Bay Marine Laboratory and Field Station, P.O. Box 35, Discovery Bay, St. Ann, Jamaica.
	6 Bimini Biological Field Station Foundation, South Bimini Bahamas.
	7The SFS Centre for Marine Resource Studies, Turks and Caicos Islands, UK.
Corresponding Author:	Prof. Stefano Mariani, Tel: +44 (0)161-295-6913; Email: s.mariani@salford.ac.uk

## Sheet: Table S1
Sample	Code	Latitude	Longitude	Date	Raw reads	Reads after length filter	Elasmobranch reads	% Elasmo reads per total reads	Elasmobranchs observed	Elasmobranch eDNA detected
Belize 1	BE1	16.742425	-87.826622	2015-01-22	29046	110	0	0
Belize 2	BE2	16.739591	-87.825214	2015-01-22	27222	901	3	0.332963		C. amblyrhynchos/limbatus_Caribbean
Belize 3	BE3	16.753905	-87.829629	2015-01-21	16207	2504	0	0
Belize 4	BE4	16.734768	-87.821916	2015-01-21	90688	3645	0	0
Belize 5	BE5	16.734019	-87.823741	2015-01-23	4609	15	0	0
Belize 6	BE6	16.720795	-87.873390	2015-01-20	209	22	1	4.54545		C. amblyrhynchos/limbatus_Caribbean
Belize 7	BE7	16.719798	-87.872900	2015-01-24	18341	572	0	0
Belize 8	BE8	16.715376	-87.875989	2015-01-20	519772	137518	1	0.000727178	C. perezii	C. perezii/falciformis_Caribbean
Jamaica 1	JA1	18.470843	-77.402583	2015-01-30	39763	6549	0	0
Jamaica 2	JA2	18.471855	-77.401480	2015-02-02	271092	11878	2	0.0168379		D. americana
Jamaica 3	JA3	18.462589	-77.407249	2015-01-30	75	4	0	0
Jamaica 4	JA4	18.463221	-77.405946	2015-02-02	32474	561	3	0.534759		N. brevirostris/acutidens_Caribbean & D. americana
Jamaica 5	JA5	18.475094	-77.419606	2015-01-30	3851	622	0	0
Jamaica 6	JA6	18.473628	-77.420228	2015-02-02	135780	2987	0	0
Jamaica 7	JA7	18.509661	-77.918802	2015-01-29	527	6	2	33.3333
Jamaica 8	JA8	18.478746	-77.942029	2015-01-28	14643	51	1	1.96078		C. amblyrhynchos/limbatus_Caribbean
Jamaica 9	JA9	18.485105	-77.937299	2015-01-29	73	9	0	0		N. brevirostris/acutidens_Caribbean
Jamaica 10	JA10	18.493893	-77.935327	2015-01-28	30530	2005	0	0
Jamaica 11	JA11	18.490476	-77.935679	2015-01-29	10093	71	1	1.40845		C. amblyrhynchos/limbatus_Caribbean
Turks&Caicos 1	TC1	21.489242	-71.544499	2015-02-21	8354	482	0	0
Turks&Caicos 2	TC2	21.523266	-71.502067	2015-02-24	21106	369	1	0.271003		C. amblyrhynchos/limbatus_Caribbean
Turks&Caicos 3	TC3	21.491370	-71.517633	2015-02-19	5064	16	1	6.25		N. brevirostris/acutidens_Caribbean
Turks&Caicos 4	TC4	21.491240	-71.517264	2015-02-23	5662	539	0	0
Turks&Caicos 5	TC5	21.524710	-71.514431	2015-02-19	115	12	0	0
Turks&Caicos 6	TC6	21.524191	-71.515107	2015-02-23	24675	2775	0	0
Turks&Caicos 7	TC7	21.509974	-71.546088	2015-02-21	64602	2694	10	0.371195		D. americana
Turks&Caicos 8	TC8	21.507338	-71.549741	2015-02-27	105180	393	112	28.4987		C. amblyrhynchos/limbatus_Caribbean & N. brevirostris/acutidens_Caribbean & D. americana
Turks&Caicos 9	TC9	21.490505	-71.533662	2015-02-21	121	11	1	9.09091		N. brevirostris/acutidens_Caribbean
Turks&Caicos 10	TC10	21.484253	-71.534393	2015-02-20	6167	614	1	0.162866		C. amblyrhynchos/limbatus_Caribbean
Turks&Caicos 11	TC11	21.483943	-71.534468	2015-02-23	59114	1935	0	0
Turks&Caicos 12	TC12	21.453852	-71.568077	2015-02-24	354	42	6	14.2857		C. amblyrhynchos/limbatus_Caribbean & C. perezii/falciformis_Caribbean & N. brevirostris/acutidens_Caribbean
Turks&Caicos 13	TC13	21.454711	-71.569944	2015-02-24	76926	3851	8	0.207738		C. amblyrhynchos/limbatus_Caribbean & C. obscurus/macloti/longimanus/galapagensis & N. brevirostris/acutidens_Caribbean &S.mokarran & D. americana
Turks&Caicos 14	TC14	21.454881	-71.572573	2015-02-27	81514	1596	0	0
Turks&Caicos 15	TC15	21.448875	-71.567181	2015-02-27	102707	14445	4	0.0276912		C. amblyrhynchos/limbatus_Caribbean & D. americana
Turks&Caicos 16	TC16	21.484726	-71.520559	2015-02-23	131273	8674	0	0
Turks&Caicos 17	TC17	21.483477	-71.519860	2015-02-23	4752	251	13	5.17928		C. amblyrhynchos/limbatus_Caribbean & C. perezii/falciformis_Caribbean
Turks&Caicos 18	TC18	21.481869	-71.519097	2015-02-24	2385	194	4	2.06186		N. brevirostris/acutidens_Caribbean
Turks&Caicos 19	TC19	21.484656	-71.521063	2015-02-27	183327	7253	6	0.0827244		C. amblyrhynchos/limbatus_Caribbean
Turks&Caicos 20	TC20	21.456078	-71.563766	2015-02-20	17331	2902	15	0.516885		C. amblyrhynchos/limbatus_Caribbean & C. perezii/falciformis_Caribbean
Bahamas 1	BH1	25.747522	-79.249553	2015-02-09	16482	733	2	0.272851		C. obscurus/macloti/longimanus/galapagensis & C. perezii/falciformis_Caribbean
Bahamas 2	BH2	25.7266	-79.2957	2015-02-07	259	2	0	0	C. leucas
Bahamas 3	BH3	25.7266	-79.2957	2015-02-08	1418	128	0	0	C. leucas
Bahamas 4	BH4	25.7266	-79.2957	2015-02-10	65090	7592	48	0.632244	C. leucas	C. leucas & C. perezii/falciformis_Caribbean & N. brevirostris/acutidens_Caribbean & S.mokarran
Bahamas 5	BH5	25.7781	-79.2973	2015-02-09	59751	1955	6	0.306905		C. amblyrhynchos/limbatus_Caribbean & N. brevirostris/acutidens_Caribbean
Bahamas 6	BH6	25.7027	-79.303250	2015-02-08	48415	3781	744	19.6773	S.mokarran & G. cirratum	C. acronotus & N. brevirostris/acutidens_Caribbean & C. amblyrhynchos/limbatus_Caribbean & S.mokarran
Bahamas 7	BH7	25.702940	-79.303027	2015-02-09	18033	55	2	3.63636	S.mokarran & G. cirratum	C. perezii/falciformis_Caribbean & S.mokarran
Bahamas 8	BH8	25.795269	-79.239509	2015-02-09	31744	560	4	0.714286		N. brevirostris/acutidens_Caribbean & S.mokarran
Bahamas 9	BH9	25.797046	-79.248568	2015-02-13	18462	1675	2	0.119403		C. perezii/falciformis_Caribbean & S.mokarran
Bahamas 10	BH10	25.7483	-79.2624	2015-02-09	3075	13	0	0
Bahamas 11	BH11	25.677480	-79.284373	2015-02-08	3106	309	0	0
Bahamas 12	BH12	25.6513	-79.2936	2015-02-08	17239	784	16	2.04082		G. cuvier
Bahamas 13	BH13	25.6513	-79.2936	2015-02-07	1255	5	0	0
Bahamas 14	BH14	25.6477	-79.3121	2015-02-07	10678	1842	553	30.0217	C. perezii & C. acronotus	C. amblyrhynchos/limbatus_Caribbean & C. amblyrhynchos/limbatus/leiodon & C. leucas & C. perezii/falciformis_Caribbean & N. brevirostris/acutidens_Caribbean & Rhizoprionodon porosus/terraenovae
Bahamas 15	BH15	25.6477	-79.3121	2015-02-07	168701	3252	639	19.6494	C. perezii & C. acronotus	C. acronotus & C. brachyurus/perezii & C. falciformis/acronotus & C. perezii/falciformis_Caribbean & N. brevirostris/acutidens_Caribbean & S.mokarran
Noumea 1	NO1	-22.3706	166.269	2015-11-26	613	147	36	24.4898		C. amblyrhynchos/limbatus_Pacific & C. amblyrhynchos/limbatus/leiodon
Noumea 2	NO2	-22.3754	166.276	2015-11-26	344	136	3	2.20588		C. melanopterus/cautus & N. brevirostris/acutidens_Pacific
Noumea 3	NO3	-22.3808	166.282	2015-11-26	3320	125	5	4		C. leucas
Noumea 4	NO4	-22.3653	166.256	2015-11-26	6649	2201	59	2.6806		C. amblyrhynchos/limbatus_Pacific & C. perezii/falciformis_Pacific
Noumea 5	NO5	-22.3409	166.23	2015-10-29	6127	2871	173	6.02577		C. amblyrhynchos/limbatus_Pacific & C. amblyrhynchos/limbatus/leiodon
Noumea 6	NO6	-22.3261	166.22	2015-10-29	13966	6	0	0
New Caledonia North 1	NN1	-18.4853	163.078	2015-09-06	8556	790	505	63.9241		C. amblyrhynchos/limbatus_Pacific & C. amblyrhynchos/limbatus/leiodon & C. falciformis & C. obscurus/macloti/longimanus/galapagensis
New Caledonia North 2	NN2	-18.4587	162.838	2015-09-07	57480	2221	1449	65.2409	C. amblyrhynchos & C. albimarginatus	C. falciformis & Triaenodon obesus
New Caledonia North 3	NN3	-18.4923	163.091	2015-11-17	54559	10	3	30		C. amblyrhynchos/limbatus_Pacific
New Caledonia North 4	NN4	-19.4723	163.219	2015-11-12	15468	3055	428	14.0098		C. amblyrhynchos/limbatus_Pacific & C. amblyrhynchos/limbatus/leiodon & C. leucas & C. obscurus/macloti/longimanus/galapagensis & C. perezii/falciformis_Pacific & N. brevirostris/acutidens_Pacific & S.mokarran
New Caledonia North 5	NN5	-18.3391	162.962	2015-11-16	2289	21	0	0	C. amblyrhynchos & T. obesus
New Caledonia North 6	NN6	-18.5211	162.872	2015-11-17	5553	1101	2	0.181653		C. amblyrhynchos/limbatus_Pacific
New Caledonia North 7	NN7	-19.3599	163.164	2015-11-11	30418	3062	180	5.87851		C. amblyrhynchos/limbatus_Pacific & C. amblyrhynchos/limbatus/leiodon & C. melanopterus/cautus & N. brevirostris/acutidens_Pacific & S. fasciatum
New Caledonia North 8	NN8	-18.4289	162.998	2015-11-17	7518	1141	408	35.7581	C. amblyrhynchos	C. albimarginatus & C. amblyrhynchos/limbatus_Pacific & C. amblyrhynchos/limbatus/leiodon & N. brevirostris/acutidens_Pacific & Triaenodon obesus
New Caledonia North 9	NN9	-18.5067	163.216	2015-11-15	935	196	196	100	C. amblyrhynchos	C. amblyrhynchos/limbatus_Pacific & C. plumbeus & C. plumbeus/altimus/sorrah
New Caledonia North 10	NN10	-18.2966	163.001	2015-11-15	67	3	2	66.6667	C. amblyrhynchos	C. amblyrhynchos/limbatus_Pacific
Chesterfield 1	NC1	-19.4789	158.26	2015-09-30	4739	3987	3947	98.9967	C. amblyrhynchos	C. amblyrhynchos/limbatus_Pacific & C. amblyrhynchos/limbatus/leiodon & C. falciformis & C. obscurus/macloti/longimanus/galapagensis & Triaenodon obesus & Stegostoma fasciatum
Chesterfield 2	NC2	-19.2173	158.345	2015-09-30	11239	1507	97	6.43663	C. amblyrhynchos	C. amblyrhynchos/limbatus_Pacific & C. amblyrhynchos/limbatus/leiodon & C. falciformis
Chesterfield 3	NC3	-19.07	158.665	2015-09-04	7006	5494	5205	94.7397	C. amblyrhynchos	C. amblyrhynchos/limbatus_Pacific & C. amblyrhynchos/limbatus/leiodon & C. melanopterus/cautus & C. obscurus/macloti/longimanus/galapagensis & C. perezii/falciformis_Pacific & C. plumbeus/altimus/sorrah & N. brevirostris/acutidens_Pacific
Chesterfield 4	NC4	-19.0577	158.988	2015-09-05	43981	3055	89	2.91326	C. amblyrhynchos	C. amblyrhynchos/limbatus_Pacific & C. amblyrhynchos/limbatus/leiodon & C. falciformis
Chesterfield 5	NC5	-19.2749	158.973	2015-09-05	22974	6062	4253	70.1584	C. amblyrhynchos & C. albimarginatus	C. amblyrhynchos/limbatus_Pacific & C. amblyrhynchos/limbatus/leiodon & C. brachyurus/perezii & C. falciformis & C. obscurus/macloti/longimanus/galapagensis
Chesterfield 6	NC6	-19.4265	158.928	2015-09-05	59599	5297	2290	43.232	C. amblyrhynchos	C. amblyrhynchos/limbatus_Pacific & C. falciformis & C. falciformis/acronotus & C. plumbeus/altimus/sorrah & C. sorrah & T. obesus
TOTAL N READS					2972832	284252	21542
Average % elasmobranch reads per sample								12.1546
