# Supplementary material for: Environmental DNA reveals tropical shark diversity in contrasting levels of anthropogenic impact
Source: Sci Rep. 2017 Dec 4;7:16886. doi: 10.1038/s41598-017-17150-2 (PMC5715122; doi:10.1038/s41598-017-17150-2)
Supplement: Supplementary file 2 — Dataset 2 [file 41598_2017_17150_MOESM2_ESM.xlsx]

## Sheet: Manuscript_Info
Manuscript title:	Environmental DNA reveals tropical shark diversity in contrasting levels of anthropogenic impact
Authors:	Judith Bakker1, Owen S. Wangensteen1, Demian D. Chapman2, Germain Boussarie3,4, Dayne Buddo5, Tristan L. Guttridge6, Heidi Hertler7, David Mouillot3, Laurent Vigliola4 & Stefano Mariani1*
Affiliations:	1 Ecosystems & Environment Research Centre, School of Environment & Life Sciences, University of Salford, M5 4WT, UK.
	2 Department of Biological Sciences, Florida International University, 11200 S.W. 8th Street, Miami, Florida
	33199, USA.
	3 MARBEC, UMR IRD-CNRS-UM-IFREMER 9190, Université Montpellier, Languedoc-Roussillon,
	34095 Montpellier Cedex, France.
	4 IRD (Institut de Recherche pour le Développement), Laboratoire d’Excellence Labex Corail, UMR IRD-UR-CNRS ENTROPIE, Centre IRD de Noumea, BP A5, 98800 Noumea Cedex, New Caledonia, France
	5 University of the West Indies, Discovery Bay Marine Laboratory and Field Station, P.O. Box 35, Discovery Bay, St. Ann, Jamaica.
	6 Bimini Biological Field Station Foundation, South Bimini Bahamas.
	7The SFS Centre for Marine Resource Studies, Turks and Caicos Islands, UK.
Corresponding Author:	Prof. Stefano Mariani, Tel: +44 (0)161-295-6913; Email: s.mariani@salford.ac.uk

## Sheet: Table S2
id	rank	scientific_name	best_identity	total_reads	superkingdom	kingdom	phylum	class	order	family	genus	species	BE1	BE2	BE3	BE4	BE5	BE6	BE7	BE8	JA1	JA2	JA3	JA4	JA5	JA6	JA7	JA8	JA9	JA10	JA11	TC1	TC2	TC3	TC4	TC5	TC6	TC7	TC8	TC9	TC10	TC11	TC12	TC13	TC14	TC15	TC16	TC17	TC18
SK34_000000029	species	Timarete caribous	0.9921	4761	Opisthokonta	Metazoa	Annelida	Polychaeta	Spionida	Cirratulidae	Timarete	Timarete caribous	0	0	0	0	1	0	1	1	4725	1	0	0	0	1	1	2	0	15	0	0	0	0	0	0	0	5	0	0	0	0	0	0	0	0	5	0	0
SK34_000016020	class	Polychaeta	0.874	3467	Opisthokonta	Metazoa	Annelida	Polychaeta					1	2	0	11	0	0	125	1	1	5	0	0	307	0	0	21	0	2	2	3	0	1	44	0	963	1	0	0	37	1	1	2	84	624	0	0	0
SK34_000016036	no rank	Schizophora	0.8984	147	Opisthokonta	Metazoa	Arthropoda	Insecta	Diptera				0	0	0	0	0	0	0	0	0	0	0	0	0	0	0	0	0	0	0	0	0	0	0	0	0	0	0	0	0	0	0	0	0	0	147	0	0
SK34_000026960	subclass	Neoptera	0.845	14	Opisthokonta	Metazoa	Arthropoda	Insecta					0	0	0	0	0	0	0	0	0	0	0	0	0	0	0	0	0	0	0	0	0	0	0	0	0	0	0	0	0	1	0	0	8	0	5	0	0
SK34_000012373	order	Decapoda	0.8015	1	Opisthokonta	Metazoa	Arthropoda	Malacostraca	Decapoda				3	0	0	0	0	0	0	0	0	1	0	0	0	0	0	0	0	0	0	0	0	0	0	0	0	0	0	0	0	0	0	0	0	0	0	0	0
SK34_000000021	class	Maxillopoda	1	5756	Opisthokonta	Metazoa	Arthropoda	Maxillopoda					0	1	0	0	0	0	0	1028	1	1296	0	0	0	0	0	1	0	0	2	15	0	0	0	0	0	0	0	0	0	1	0	1	0	1	712	0	16
SK34_000016009	no rank	Pancrustacea	0.814	3009	Opisthokonta	Metazoa	Arthropoda						0	0	0	0	0	0	0	0	0	1	0	0	0	0	0	0	0	0	0	0	0	0	2	1	0	1	0	2	0	1	0	1	273	2	2423	0	0
SK34_000001610	phylum	Bryozoa	1	9351	Opisthokonta	Metazoa	Bryozoa						0	3	0	0	0	0	0	0	0	0	0	0	0	0	0	0	0	0	0	0	1	0	0	0	0	0	1	0	0	0	0	2	0	9308	0	0	0
SK34_000000001	phylum	Bryozoa	1	142965	Opisthokonta	Metazoa	Bryozoa						99	9	76	400	13	17	218	134596	24	30	1	5	35	28	3	12	8	110	59	0	0	0	0	1	0	1	0	1	1	0	27	0	36	0	20	0	0
SK34_000015999	species	Synodus foetens	1	295	Opisthokonta	Metazoa	Chordata	Actinopterygii	Aulopiformes	Synodontidae	Synodus	Synodus foetens	1	0	0	0	0	0	0	0	0	0	0	0	0	0	0	0	0	0	0	0	0	0	0	0	289	0	0	0	0	0	0	0	0	0	0	0	0
SK34_000000484	species	Enneanectes boehlkei	1	66	Opisthokonta	Metazoa	Chordata	Actinopterygii	Blenniiformes	Tripterygiidae	Enneanectes	Enneanectes boehlkei	0	0	0	66	0	0	0	0	0	0	0	0	0	0	0	0	0	0	0	0	0	0	0	0	0	0	0	0	0	0	0	0	0	0	0	0	0
SK34_000017954	species	Carangoides bartholomaei	1	2	Opisthokonta	Metazoa	Chordata	Actinopterygii	Carangiformes	Carangidae	Carangoides	Carangoides bartholomaei	0	0	0	0	0	0	0	0	0	0	0	0	0	0	0	0	0	0	0	0	0	0	0	0	0	0	0	0	0	0	0	0	0	0	0	0	0
SK34_000020328	species	Carangoides ruber	1	1	Opisthokonta	Metazoa	Chordata	Actinopterygii	Carangiformes	Carangidae	Carangoides	Carangoides ruber	0	0	0	0	0	0	0	0	0	0	0	0	0	0	0	0	0	0	0	0	0	0	0	0	0	0	0	0	0	0	0	0	0	0	0	0	0
SK34_000021984	genus	Carangoides	0.9606	1	Opisthokonta	Metazoa	Chordata	Actinopterygii	Carangiformes	Carangidae	Carangoides		0	0	0	0	0	0	0	0	0	0	0	0	0	0	0	0	0	0	0	0	0	0	0	0	0	0	0	0	0	0	0	0	0	0	0	0	0
SK34_000021002	genus	Carangoides	0.9528	1	Opisthokonta	Metazoa	Chordata	Actinopterygii	Carangiformes	Carangidae	Carangoides		0	0	0	0	0	0	0	0	0	0	0	0	0	0	0	0	0	0	0	0	0	0	0	0	0	0	0	0	0	0	0	0	0	0	0	0	0
SK34_000016960	species	Selar crumenophthalmus	1	15	Opisthokonta	Metazoa	Chordata	Actinopterygii	Carangiformes	Carangidae	Selar	Selar crumenophthalmus	0	0	0	0	0	0	0	0	0	0	0	0	0	0	0	0	0	0	0	0	0	0	0	1	0	0	0	0	0	0	0	0	0	0	0	0	0
SK34_000016604	species	Coryphopterus venezuelae	1	16	Opisthokonta	Metazoa	Chordata	Actinopterygii	Gobiiformes	Gobiidae	Coryphopterus	Coryphopterus venezuelae	6	0	0	0	0	0	0	0	0	0	0	0	0	0	0	0	0	0	0	0	0	0	0	0	0	0	0	0	0	0	0	0	0	0	0	0	0
SK34_000032743	species	Oxycheilinus bimaculatus	1	129	Opisthokonta	Metazoa	Chordata	Actinopterygii	Labriformes	Labridae	Oxycheilinus	Oxycheilinus bimaculatus	0	0	0	0	0	0	0	0	0	0	0	0	0	0	0	0	0	0	0	0	0	0	0	0	0	0	0	0	0	0	0	0	0	0	0	0	0
SK34_000016466	species	Thalassoma bifasciatum	1	87	Opisthokonta	Metazoa	Chordata	Actinopterygii	Labriformes	Labridae	Thalassoma	Thalassoma bifasciatum	0	0	0	0	0	0	0	0	0	0	0	0	0	0	0	0	0	0	0	0	0	0	0	0	0	0	0	0	0	0	0	21	0	0	35	0	0
SK34_000018282	genus	Scomberomorus	1	4	Opisthokonta	Metazoa	Chordata	Actinopterygii	Scombriformes	Scombridae	Scomberomorus		0	0	0	0	0	0	0	0	0	0	0	0	0	0	0	0	0	0	0	0	0	0	0	0	0	0	0	0	0	0	0	0	0	0	0	0	0
SK34_000016355	species	Diodon hystrix	1	14	Opisthokonta	Metazoa	Chordata	Actinopterygii	Tetraodontiformes	Diodontidae	Diodon	Diodon hystrix	0	0	0	0	0	0	0	0	0	0	0	0	0	0	0	0	0	0	0	0	0	0	0	0	0	0	0	0	0	0	0	0	0	0	0	0	0
SK34_000000158	species	Pervagor janthinosoma	0.9921	62	Opisthokonta	Metazoa	Chordata	Actinopterygii	Tetraodontiformes	Monacanthidae	Pervagor	Pervagor janthinosoma	0	0	0	1	0	0	0	0	0	0	0	0	0	0	0	0	0	0	0	0	0	0	0	0	0	0	0	0	0	0	0	0	0	0	0	0	0
SK34_000033896	no rank	Euteleostomi	0.7769	1	Opisthokonta	Metazoa	Chordata	Actinopterygii					0	0	0	0	0	0	0	0	0	0	0	0	0	0	0	0	0	0	0	0	0	0	0	0	0	0	0	0	0	0	0	0	0	0	0	0	0
SK34_000000028	species	Gallus gallus	1	2084	Opisthokonta	Metazoa	Chordata	Aves	Galliformes	Phasianidae	Gallus	Gallus gallus	0	0	0	0	0	1	0	0	0	1884	0	0	0	1	0	0	0	0	0	0	0	0	0	0	0	0	0	0	0	4	0	0	0	0	0	0	0
SK34_000024651	species	Phalacrocorax penicillatus	1	178	Opisthokonta	Metazoa	Chordata	Aves	Pelecaniformes	Phalacrocoracidae	Phalacrocorax	Phalacrocorax penicillatus	0	0	0	0	0	0	0	0	0	0	0	0	0	0	0	0	0	0	0	0	0	0	0	0	0	0	0	0	0	0	1	0	0	177	0	0	0
SK34_000016298	species	Carcharhinus acronotus	1	42	Opisthokonta	Metazoa	Chordata	Chondrichthyes	Carcharhiniformes	Carcharhinidae	Carcharhinus	Carcharhinus acronotus	0	0	0	0	0	0	0	0	0	0	0	0	0	0	0	0	0	0	0	0	0	0	0	0	0	0	0	0	0	0	0	0	0	0	0	0	0
SK34_000032903	species	Carcharhinus albimarginatus	1	25	Opisthokonta	Metazoa	Chordata	Chondrichthyes	Carcharhiniformes	Carcharhinidae	Carcharhinus	Carcharhinus albimarginatus	0	0	0	0	0	0	0	0	0	0	0	0	0	0	0	0	0	0	0	0	0	0	0	0	0	0	0	0	0	0	0	0	0	0	0	0	0
SK34_000001600	genus	Carcharhinus amblyrhynchos/limbatus_Caribbean	1	146	Opisthokonta	Metazoa	Chordata	Chondrichthyes	Carcharhiniformes	Carcharhinidae	Carcharhinus	Carcharhinus amblyrhynchos/limbatus_Caribbean	0	3	0	0	0	1	0	0	0	0	0	0	0	0	1	0	0	0	1	0	1	0	0	0	0	0	35	0	1	0	4	4	0	3	0	1	0
SK34_000001600b	genus	Carcharhinus amblyrhynchos/limbatus_Pacific	1	13934	Opisthokonta	Metazoa	Chordata	Chondrichthyes	Carcharhiniformes	Carcharhinidae	Carcharhinus	Carcharhinus amblyrhynchos/limbatus_Pacific	0	0	0	0	0	0	0	0	0	0	0	0	0	0	0	0	0	0	0	0	0	0	0	0	0	0	0	0	0	0	0	0	0	0	0	0	0
SK34_000032511	genus	Carcharhinus amblyrhynchos/limbatus/leiodon	1	566	Opisthokonta	Metazoa	Chordata	Chondrichthyes	Carcharhiniformes	Carcharhinidae	Carcharhinus	Carcharhinus amblyrhynchos/limbatus/leiodon	0	0	0	0	0	0	0	0	0	0	0	0	0	0	0	0	0	0	0	0	0	0	0	0	0	0	1	0	0	0	0	0	0	0	0	0	0
SK34_000032520	genus	Carcharhinus brachyurus/perezii	1	13	Opisthokonta	Metazoa	Chordata	Chondrichthyes	Carcharhiniformes	Carcharhinidae	Carcharhinus	Carcharhinus brachyurus/perezii	0	0	0	0	0	0	0	0	0	0	0	0	0	0	0	0	0	0	0	0	0	0	0	0	0	0	0	0	0	0	0	0	0	0	0	0	0
SK34_000020666	species	Carcharhinus falciformis	0.9528	54	Opisthokonta	Metazoa	Chordata	Chondrichthyes	Carcharhiniformes	Carcharhinidae	Carcharhinus	Carcharhinus falciformis	0	0	0	0	0	0	0	0	0	0	0	0	0	0	0	0	0	0	0	0	0	0	0	0	0	0	0	0	0	0	0	0	0	0	0	0	0
SK34_000018684	genus	Carcharhinus falciformis/acronotus	0.9843	2	Opisthokonta	Metazoa	Chordata	Chondrichthyes	Carcharhiniformes	Carcharhinidae	Carcharhinus	Carcharhinus falciformis/acronotus	0	0	0	0	0	0	0	0	0	0	0	0	0	0	0	0	0	0	0	0	0	0	0	0	0	0	0	0	0	0	0	0	0	0	0	0	0
SK34_000016145	species	Carcharhinus leucas	1	67	Opisthokonta	Metazoa	Chordata	Chondrichthyes	Carcharhiniformes	Carcharhinidae	Carcharhinus	Carcharhinus leucas	0	0	0	0	0	0	0	0	0	0	0	0	0	0	0	0	0	0	0	0	0	0	0	0	0	0	0	0	0	0	0	0	0	0	0	0	0
SK34_000026193	genus	Carcharhinus melanopterus/cautus	1	142	Opisthokonta	Metazoa	Chordata	Chondrichthyes	Carcharhiniformes	Carcharhinidae	Carcharhinus	Carcharhinus melanopterus/cautus	0	0	0	0	0	0	0	0	0	0	0	0	0	0	0	0	0	0	0	0	0	0	0	0	0	0	0	0	0	0	0	0	0	0	0	0	0
SK34_000032144	genus	Carcharhinus obscurus/macloti/longimanus/galapagensis	0.9921	61	Opisthokonta	Metazoa	Chordata	Chondrichthyes	Carcharhiniformes	Carcharhinidae	Carcharhinus	Carcharhinus obscurus/macloti/longimanus/galapagensis	0	0	0	0	0	0	0	0	0	0	0	0	0	0	1	0	0	0	0	0	0	0	0	0	0	0	0	0	0	0	0	1	0	0	0	0	0
SK34_000004185	genus	Carcharhinus perezii/falciformis_Caribbean	1	1045	Opisthokonta	Metazoa	Chordata	Chondrichthyes	Carcharhiniformes	Carcharhinidae	Carcharhinus	Carcharhinus perezii/falciformis_Caribbean	0	0	0	0	0	0	0	1	0	0	0	0	0	0	0	0	0	0	0	0	0	0	0	0	0	0	0	0	0	0	1	0	0	0	0	12	0
SK34_000004185b	genus	Carcharhinus perezii/falciformis_Pacific	1	206	Opisthokonta	Metazoa	Chordata	Chondrichthyes	Carcharhiniformes	Carcharhinidae	Carcharhinus	Carcharhinus perezii/falciformis_Pacific	0	0	0	0	0	0	0	0	0	0	0	0	0	0	0	0	0	0	0	0	0	0	0	0	0	0	0	0	0	0	0	0	0	0	0	0	0
SK34_000029560	species	Carcharhinus plumbeus	1	186	Opisthokonta	Metazoa	Chordata	Chondrichthyes	Carcharhiniformes	Carcharhinidae	Carcharhinus	Carcharhinus plumbeus	0	0	0	0	0	0	0	0	0	0	0	0	0	0	0	0	0	0	0	0	0	0	0	0	0	0	0	0	0	0	0	0	0	0	0	0	0
SK34_000031760	genus	Carcharhinus plumbeus/altimus/sorrah	0.9843	11	Opisthokonta	Metazoa	Chordata	Chondrichthyes	Carcharhiniformes	Carcharhinidae	Carcharhinus	Carcharhinus plumbeus/altimus/sorrah	0	0	0	0	0	0	0	0	0	0	0	0	0	0	0	0	0	0	0	0	0	0	0	0	0	0	0	0	0	0	0	0	0	0	0	0	0
SK34_000031815	species	Carcharhinus sorrah	0.9764	1	Opisthokonta	Metazoa	Chordata	Chondrichthyes	Carcharhiniformes	Carcharhinidae	Carcharhinus	Carcharhinus sorrah	0	0	0	0	0	0	0	0	0	0	0	0	0	0	0	0	0	0	0	0	0	0	0	0	0	0	0	0	0	0	0	0	0	0	0	0	0
SK34_000000590	species	Galeocerdo cuvier	1	16	Opisthokonta	Metazoa	Chordata	Chondrichthyes	Carcharhiniformes	Carcharhinidae	Galeocerdo	Galeocerdo cuvier	0	0	0	0	0	0	0	0	0	0	0	0	0	0	0	0	0	0	0	0	0	0	0	0	0	0	0	0	0	0	0	0	0	0	0	0	0
SK34_000002362	genus	Negaprion brevirostris/acutidens_Caribbean	1	91	Opisthokonta	Metazoa	Chordata	Chondrichthyes	Carcharhiniformes	Carcharhinidae	Negaprion	Negaprion brevirostris/acutidens_Caribbean	0	0	0	0	0	0	0	0	0	0	0	2	0	0	0	1	0	0	0	0	0	1	0	0	0	0	68	1	0	0	1	1	0	0	0	0	4
SK34_000002362b	genus	Negaprion brevirostris/acutidens_Pacific	1	366	Opisthokonta	Metazoa	Chordata	Chondrichthyes	Carcharhiniformes	Carcharhinidae	Negaprion	Negaprion brevirostris/acutidens_Pacific	0	0	0	0	0	0	0	0	0	0	0	0	0	0	0	0	0	0	0	0	0	0	0	0	0	0	0	0	0	0	0	0	0	0	0	0	0
SK34_000032070	genus	Rhizoprionodon porosus/terraenovae	1	32	Opisthokonta	Metazoa	Chordata	Chondrichthyes	Carcharhiniformes	Carcharhinidae	Rhizoprionodon	Rhizoprionodon porosus/terraenovae	0	0	0	0	0	0	0	0	0	0	0	0	0	0	0	0	0	0	0	0	0	0	0	0	0	0	0	0	0	0	0	0	0	0	0	0	0
SK34_000002668	species	Triaenodon obesus	1	3718	Opisthokonta	Metazoa	Chordata	Chondrichthyes	Carcharhiniformes	Carcharhinidae	Triaenodon	Triaenodon obesus	0	0	0	0	0	0	0	0	0	0	0	0	0	0	0	0	0	0	0	0	0	0	0	0	0	0	0	0	0	0	0	0	0	0	0	0	0
SK34_000016015	species	Sphyrna mokarran	1	787	Opisthokonta	Metazoa	Chordata	Chondrichthyes	Carcharhiniformes	Sphyrnidae	Sphyrna	Sphyrna mokarran	0	0	0	0	0	0	0	0	0	0	0	0	0	0	0	0	0	0	0	0	0	0	0	0	0	0	0	0	0	0	0	1	0	0	0	0	0
SK34_000016134	species	Dasyatis americana	0.9921	23	Opisthokonta	Metazoa	Chordata	Chondrichthyes	Myliobatiformes	Dasyatidae	Dasyatis	Dasyatis americana	0	0	0	0	0	0	0	0	0	2	0	1	0	0	0	0	0	0	0	0	0	0	0	0	0	10	8	0	0	0	0	1	0	1	0	0	0
SK34_000000436	species	Stegostoma fasciatum	1	8	Opisthokonta	Metazoa	Chordata	Chondrichthyes	Orectolobiformes	Stegostomatidae	Stegostoma	Stegostoma fasciatum	0	0	0	0	0	0	0	0	0	0	0	0	0	0	0	0	0	0	0	0	0	0	0	0	0	0	0	0	0	0	0	0	0	0	0	0	0
SK34_000016095	order	Cetacea	0.8583	136	Opisthokonta	Metazoa	Chordata	Mammalia	Cetacea				0	0	0	0	0	0	0	0	0	0	0	0	0	0	0	0	0	0	0	0	0	0	0	0	0	0	0	0	0	0	0	0	0	0	1	30	0
SK34_000000003	species	Homo sapiens	1	14162	Opisthokonta	Metazoa	Chordata	Mammalia	Primates	Hominidae	Homo	Homo sapiens	0	0	2204	218	0	0	69	426	1	572	0	413	0	0	0	2	0	0	1	91	0	0	2	1	5	22	0	1	0	505	3	87	414	98	657	24	88
SK34_000000074	species	Hydrozoa sp. prey of Macellomenia sp. KMK-2014	0.8615	183	Opisthokonta	Metazoa	Cnidaria						0	0	0	0	0	0	0	0	0	182	0	0	0	0	0	0	0	0	0	0	0	0	0	0	0	0	0	0	0	0	0	0	0	0	0	0	0
SK34_000032166	no rank	Gnathostomata	0.8702	17	Opisthokonta	Metazoa	Echinodermata	Echinoidea					0	0	0	0	0	0	0	0	0	1	0	0	0	0	0	0	0	0	0	0	0	0	0	0	0	0	0	0	1	0	0	0	0	0	0	0	0
SK34_000004416	phylum	Hemichordata	1	1138	Opisthokonta	Metazoa	Hemichordata						0	0	1	0	0	0	0	0	0	0	0	0	0	0	0	0	0	0	0	0	0	0	0	0	0	227	0	0	1	0	0	0	0	0	0	0	0
SK34_000000360	species	Callyspongia plicifera	0.9606	56	Opisthokonta	Metazoa	Porifera	Demospongiae	Haplosclerida	Callyspongiidae	Callyspongia	Callyspongia plicifera	0	0	0	18	0	0	0	0	6	22	0	4	0	2	0	0	0	3	0	0	0	0	0	0	0	0	0	0	0	0	0	0	0	0	0	0	0
SK34_000016077	species	Halichondria melanadocia	1	250	Opisthokonta	Metazoa	Porifera	Demospongiae	Suberitida	Halichondriidae	Halichondria	Halichondria melanadocia	0	0	0	0	0	0	0	0	0	0	0	0	0	0	0	0	0	0	0	0	0	1	66	1	61	0	0	0	73	1	0	0	0	0	0	1	0
SK34_000029653	subclass	Heteroscleromorpha	0.812	7	Opisthokonta	Metazoa	Porifera	Demospongiae					0	0	0	0	0	0	0	0	0	0	0	0	0	0	0	0	0	0	0	0	0	0	0	0	0	0	0	0	0	0	0	0	0	0	0	0	0
SK34_000000019	no rank	Bilateria	0.814	3753	Opisthokonta	Metazoa							0	0	0	0	0	0	0	5	441	2129	2	0	0	2	0	1	0	0	1	0	0	0	22	0	62	0	0	0	19	1	0	555	0	1	201	0	0
SK34_000027389	no rank	Deuterostomia	0.7727	1	Opisthokonta	Metazoa							0	0	0	0	0	0	0	0	0	0	0	0	0	0	0	0	0	0	0	0	0	0	0	0	0	0	0	0	0	0	0	0	0	0	0	0	0
SK34_000024617	no rank	Eumetazoa	0.7923	144	Opisthokonta	Metazoa							0	0	0	0	0	0	0	0	1	54	0	0	0	0	0	0	0	0	0	0	0	0	1	0	0	0	0	0	0	1	0	4	76	0	1	0	0
SK34_000000638	kingdom	Metazoa	0.7846	1113	Opisthokonta	Metazoa							0	0	0	0	0	1	0	0	0	18	0	0	24	1	0	0	0	7	0	1	0	0	0	0	0	0	0	0	0	3	0	348	1	4	160	0	0
SK34_000031419	no rank	Protostomia	0.7656	1	Opisthokonta	Metazoa							0	0	0	0	0	0	0	0	0	0	0	0	0	0	0	0	0	0	0	0	0	0	0	0	0	0	0	0	0	0	0	0	0	0	0	0	0
SK34_000006086	superkingdom	Opisthokonta	0.7328	1	Opisthokonta								0	0	0	0	0	0	0	0	0	0	0	0	0	0	0	0	0	1	0	0	0	0	0	0	0	0	0	0	0	0	0	0	0	0	0	0	0
SK34_000000100	superkingdom	Eukaryota	0.8295	947									0	0	0	0	0	0	0	1	1	5	0	0	0	0	0	0	0	1	1	0	0	0	47	0	1	1	1	0	90	0	0	6	6	1	35	0	0
SK34_000000104	no rank	root	0.8062	65548									0	883	223	2931	1	2	159	1459	1348	5675	1	136	256	2952	0	11	1	1866	4	372	367	13	355	7	1394	2426	279	6	391	1416	4	2816	698	4225	4272	183	86
[truncated: 40 more columns]
